# Supplementary material for: Transcriptomic analysis reveals new hippocampal gene networks induced by prolactin
Source: Sci Rep. 2019 Sep 24;9:13765. doi: 10.1038/s41598-019-50228-7 (PMC6760160; doi:10.1038/s41598-019-50228-7)
Supplement: Supplementary file 1 — Table S1, Table S2, Table S4, Table S5, Table S6, Table S8 [file 41598_2019_50228_MOESM1_ESM.xlsx]

## Sheet: Hoja 1
									Table S4. Brain functions and processes. Number of genes differentially expressed (#) after 3, 6 and 24 h of Prl treatment.									Table S8. Proteins selected for immunodetection and its relation with Prl induced genes detected in the global transcriptome.
	Transcriptomic analysis reveals new hippocampal gene networks induced by prolactin
									Brain Functions			3 hours	6 hours	24 hours				Gene name	Protein symbol	Gene symbol	Related genes	Brain functions
	Abbreviated title: Prolactin induce hippocampal gene networks								Apoptosis			7	0	1
									Axogenesis			6	2	2				integrin subunit alpha M	Cd11b Ox-42 Itgam	Itgam	Adora2a, Aldh1a2, Brca1, C5ar2, Cbln1, Ccl9, Chat, Cd74, Col1a1, Col3a1, Dct, Dig4, Dll4, Drd2, Egr2, Fam83d, Fap, Fmod, Ikzf1, Map2, Mapt, Mfrp, Mmp14, Ong, Penk, Rgd1309108, Scn5a, Sema3a, Spp1, Tac1, Tnfaip6	Nervous system development, Central nervous system development, Glial cell differentiation, Microglia differentiation, Microglia development, Cell migration, Glial cell development, Neurogenesis
	Authors: Erika Alejandra Cabrera-Reyes1, América Vanoye–Carlo2, Mauricio Rodríguez-Dorantes3, Edgar Ricardo Vázquez-Martínez1, Nadia Alejandra Rivero-Segura5, Omar Collazo-Navarrete4, and Marco Cerbón1*								Axons and synapsis transmission			8	4	7
									Behavior			5	2	8
									Brain and CNS development			9	4	8
									Dendrite			3	2	3
									Differentiation			16	3	6
									Dopamine signaling pathway			0	3	2
	Table S1. RNASeq reads coverage. Reads generated from RNASeq in the control group, and Prl-treated groups (3, 6 and 24 h) were aligned to the rat genome (Rnor 6.0).								Extracellular matrix			17	3	7
									Facial nerve structural organization			2	2	1				microtubule-associated protein tau	Tau Mapt	Mapt	Adora2a, Aldh1a2, Brca1, Cbln1, Chat, Col3a1, Dct, Dlg4, Dll4, Drd2, Egr2, Fmod, Gnb3, Gpr88, Hdc, Ikzf1, Map2, Mfrp, Mmp14, Ntsr1, Ong, Penk, Rgd1309108, Rgs9, Scn5a, Sema3a, Slc6a13, Sldh1a2, Spp1, Sytl1, Syp, Tac1, Trim54	Axon, brain, neuron and nervous system development, Axogenesis, Axons, Dendrite, Dendritic migration, Learning and memory, Modulation of synaptic transmission, Microtubule associated complex, Neurogenesis, Neuronal projection, Postsynaptic density, Regulation of axogenogesis and neuron differentiation, Regulation of synaptic plasticity, Synaptic signaling
									Glial differentiation			1	1	1				microtubule-associated protein tau	Tau Mapt	Mapt	Adora2a, Aldh1a2, Brca1, Cbln1, Chat, Col3a1, Dct, Dlg4, Dll4, Drd2, Egr2, Fmod, Gnb3, Gpr88, Hdc, Ikzf1, Map2, Mfrp, Mmp14, Ntsr1, Ong, Penk, Rgd1309108, Rgs9, Scn5a, Sema3a, Slc6a13, Sldh1a2, Spp1, Sytl1, Syp, Tac1, Trim54
	Sample	Reads	Mapped	Coverage					Homeostasis			8	1	9				microtubule-associated protein tau	Tau Mapt	Mapt	Adora2a, Aldh1a2, Brca1, Cbln1, Chat, Col3a1, Dct, Dlg4, Dll4, Drd2, Egr2, Fmod, Gnb3, Gpr88, Hdc, Ikzf1, Map2, Mfrp, Mmp14, Ntsr1, Ong, Penk, Rgd1309108, Rgs9, Scn5a, Sema3a, Slc6a13, Sldh1a2, Spp1, Sytl1, Syp, Tac1, Trim54
	PRL_3_hours1	32112028	31209482	0.971894					Hypoxia			3	3	4				microtubule-associated protein tau	Tau Mapt	Mapt	Adora2a, Aldh1a2, Brca1, Cbln1, Chat, Col3a1, Dct, Dlg4, Dll4, Drd2, Egr2, Fmod, Gnb3, Gpr88, Hdc, Ikzf1, Map2, Mfrp, Mmp14, Ntsr1, Ong, Penk, Rgd1309108, Rgs9, Scn5a, Sema3a, Slc6a13, Sldh1a2, Spp1, Sytl1, Syp, Tac1, Trim54
	PRL_3_hours2	31508538	30304525	0.961788					Learning and Memory			6	4	9				microtubule-associated protein tau	Tau Mapt	Mapt	Adora2a, Aldh1a2, Brca1, Cbln1, Chat, Col3a1, Dct, Dlg4, Dll4, Drd2, Egr2, Fmod, Gnb3, Gpr88, Hdc, Ikzf1, Map2, Mfrp, Mmp14, Ntsr1, Ong, Penk, Rgd1309108, Rgs9, Scn5a, Sema3a, Slc6a13, Sldh1a2, Spp1, Sytl1, Syp, Tac1, Trim54
	PRL_3_hours3	28770374	27640383	0.960724					Microglia			2	2	7				microtubule-associated protein tau	Tau Mapt	Mapt	Adora2a, Aldh1a2, Brca1, Cbln1, Chat, Col3a1, Dct, Dlg4, Dll4, Drd2, Egr2, Fmod, Gnb3, Gpr88, Hdc, Ikzf1, Map2, Mfrp, Mmp14, Ntsr1, Ong, Penk, Rgd1309108, Rgs9, Scn5a, Sema3a, Slc6a13, Sldh1a2, Spp1, Sytl1, Syp, Tac1, Trim54
	PRL_6_hours1	34637316	33687985	0.972592					Myelination			2	2	1				microtubule-associated protein tau	Tau Mapt	Mapt	Adora2a, Aldh1a2, Brca1, Cbln1, Chat, Col3a1, Dct, Dlg4, Dll4, Drd2, Egr2, Fmod, Gnb3, Gpr88, Hdc, Ikzf1, Map2, Mfrp, Mmp14, Ntsr1, Ong, Penk, Rgd1309108, Rgs9, Scn5a, Sema3a, Slc6a13, Sldh1a2, Spp1, Sytl1, Syp, Tac1, Trim54
	PRL_6_hours2	26667200	25239310	0.946455					Neurogenesis			13	2	6				microtubule-associated protein tau	Tau Mapt	Mapt	Adora2a, Aldh1a2, Brca1, Cbln1, Chat, Col3a1, Dct, Dlg4, Dll4, Drd2, Egr2, Fmod, Gnb3, Gpr88, Hdc, Ikzf1, Map2, Mfrp, Mmp14, Ntsr1, Ong, Penk, Rgd1309108, Rgs9, Scn5a, Sema3a, Slc6a13, Sldh1a2, Spp1, Sytl1, Syp, Tac1, Trim54
	PRL_6_hours3	37801446	36627393	0.968941					Neuron and glia migration			3	3	2				microtubule-associated protein tau	Tau Mapt	Mapt	Adora2a, Aldh1a2, Brca1, Cbln1, Chat, Col3a1, Dct, Dlg4, Dll4, Drd2, Egr2, Fmod, Gnb3, Gpr88, Hdc, Ikzf1, Map2, Mfrp, Mmp14, Ntsr1, Ong, Penk, Rgd1309108, Rgs9, Scn5a, Sema3a, Slc6a13, Sldh1a2, Spp1, Sytl1, Syp, Tac1, Trim54
	PRL_24_hours1	26196446	25167453	0.96072					Neuron development			4	2	1				microtubule-associated protein tau	Tau Mapt	Mapt	Adora2a, Aldh1a2, Brca1, Cbln1, Chat, Col3a1, Dct, Dlg4, Dll4, Drd2, Egr2, Fmod, Gnb3, Gpr88, Hdc, Ikzf1, Map2, Mfrp, Mmp14, Ntsr1, Ong, Penk, Rgd1309108, Rgs9, Scn5a, Sema3a, Slc6a13, Sldh1a2, Spp1, Sytl1, Syp, Tac1, Trim54
	PRL_24_hours2	25329820	24531402	0.968479					Neuropeptide signaling			2	1	3				microtubule-associated protein tau	Tau Mapt	Mapt	Adora2a, Aldh1a2, Brca1, Cbln1, Chat, Col3a1, Dct, Dlg4, Dll4, Drd2, Egr2, Fmod, Gnb3, Gpr88, Hdc, Ikzf1, Map2, Mfrp, Mmp14, Ntsr1, Ong, Penk, Rgd1309108, Rgs9, Scn5a, Sema3a, Slc6a13, Sldh1a2, Spp1, Sytl1, Syp, Tac1, Trim54
	PRL_24_hours3	38315392	37007053	0.965853					Neuroprotection			5	1	3				microtubule-associated protein 2	Map2	Map2	Adora2a, Aldh1a2, Brca1, Cbln1, Chat, Col3a1, Dct, Dlg4, Dll4, Drd2, Egr2, Fmod, Gnb3, Hdc, Ikzf1, Mapt, Mfrp, Mmp14, Ntsr1, Ong, Penk, Rgd1309108, Rgs9, Scn5a, Sema3a, Slc6a13, Sldh1a2, Spp1, Syp, Tac1, Trim54	Axon, Axogenesis, Central nervous system neuron differentiation, Dendrite, Microtubule associated complex, Neurogenesis, neuron and nervous system development, Neuronal cell body, Neuronal projection, Postsynaptic density, Regulation of axogenogesis and neuron differentiation
	Control_1	25013396	24180860	0.966716					Neurotransmitter biosynthesis and release			0	4	3				microtubule-associated protein 2	Map2	Map2	Adora2a, Aldh1a2, Brca1, Cbln1, Chat, Col3a1, Dct, Dlg4, Dll4, Drd2, Egr2, Fmod, Gnb3, Hdc, Ikzf1, Mapt, Mfrp, Mmp14, Ntsr1, Ong, Penk, Rgd1309108, Rgs9, Scn5a, Sema3a, Slc6a13, Sldh1a2, Spp1, Syp, Tac1, Trim54	Axon, Axogenesis, Central nervous system neuron differentiation, Dendrite, Microtubule associated complex, Neurogenesis, neuron and nervous system development, Neuronal cell body, Neuronal projection, Postsynaptic density, Regulation of axogenogesis and neuron differentiation
	Control_2	32312684	31236210	0.966686					Neurotrophic factors			2	0	2				microtubule-associated protein 2	Map2	Map2	Adora2a, Aldh1a2, Brca1, Cbln1, Chat, Col3a1, Dct, Dlg4, Dll4, Drd2, Egr2, Fmod, Gnb3, Hdc, Ikzf1, Mapt, Mfrp, Mmp14, Ntsr1, Ong, Penk, Rgd1309108, Rgs9, Scn5a, Sema3a, Slc6a13, Sldh1a2, Spp1, Syp, Tac1, Trim54	Axon, Axogenesis, Central nervous system neuron differentiation, Dendrite, Microtubule associated complex, Neurogenesis, neuron and nervous system development, Neuronal cell body, Neuronal projection, Postsynaptic density, Regulation of axogenogesis and neuron differentiation
	Control_3	26385824	24695897	0.935953					Postsynaptic potential			1	1	2				microtubule-associated protein 2	Map2	Map2	Adora2a, Aldh1a2, Brca1, Cbln1, Chat, Col3a1, Dct, Dlg4, Dll4, Drd2, Egr2, Fmod, Gnb3, Hdc, Ikzf1, Mapt, Mfrp, Mmp14, Ntsr1, Ong, Penk, Rgd1309108, Rgs9, Scn5a, Sema3a, Slc6a13, Sldh1a2, Spp1, Syp, Tac1, Trim54	Axon, Axogenesis, Central nervous system neuron differentiation, Dendrite, Microtubule associated complex, Neurogenesis, neuron and nervous system development, Neuronal cell body, Neuronal projection, Postsynaptic density, Regulation of axogenogesis and neuron differentiation
	T o t a l :	365050464	351527953						Proliferation			9	1	6				microtubule-associated protein 2	Map2	Map2	Adora2a, Aldh1a2, Brca1, Cbln1, Chat, Col3a1, Dct, Dlg4, Dll4, Drd2, Egr2, Fmod, Gnb3, Hdc, Ikzf1, Mapt, Mfrp, Mmp14, Ntsr1, Ong, Penk, Rgd1309108, Rgs9, Scn5a, Sema3a, Slc6a13, Sldh1a2, Spp1, Syp, Tac1, Trim54	Axon, Axogenesis, Central nervous system neuron differentiation, Dendrite, Microtubule associated complex, Neurogenesis, neuron and nervous system development, Neuronal cell body, Neuronal projection, Postsynaptic density, Regulation of axogenogesis and neuron differentiation
									Remodeling and plasticity			6	2	7				microtubule-associated protein 2	Map2	Map2	Adora2a, Aldh1a2, Brca1, Cbln1, Chat, Col3a1, Dct, Dlg4, Dll4, Drd2, Egr2, Fmod, Gnb3, Hdc, Ikzf1, Mapt, Mfrp, Mmp14, Ntsr1, Ong, Penk, Rgd1309108, Rgs9, Scn5a, Sema3a, Slc6a13, Sldh1a2, Spp1, Syp, Tac1, Trim54	Axon, Axogenesis, Central nervous system neuron differentiation, Dendrite, Microtubule associated complex, Neurogenesis, neuron and nervous system development, Neuronal cell body, Neuronal projection, Postsynaptic density, Regulation of axogenogesis and neuron differentiation
									Reparation/Regeneration			2	0	2				microtubule-associated protein 2	Map2	Map2	Adora2a, Aldh1a2, Brca1, Cbln1, Chat, Col3a1, Dct, Dlg4, Dll4, Drd2, Egr2, Fmod, Gnb3, Hdc, Ikzf1, Mapt, Mfrp, Mmp14, Ntsr1, Ong, Penk, Rgd1309108, Rgs9, Scn5a, Sema3a, Slc6a13, Sldh1a2, Spp1, Syp, Tac1, Trim54	Axon, Axogenesis, Central nervous system neuron differentiation, Dendrite, Microtubule associated complex, Neurogenesis, neuron and nervous system development, Neuronal cell body, Neuronal projection, Postsynaptic density, Regulation of axogenogesis and neuron differentiation
									Response to catecholamines			2	0	2				microtubule-associated protein 2	Map2	Map2	Adora2a, Aldh1a2, Brca1, Cbln1, Chat, Col3a1, Dct, Dlg4, Dll4, Drd2, Egr2, Fmod, Gnb3, Hdc, Ikzf1, Mapt, Mfrp, Mmp14, Ntsr1, Ong, Penk, Rgd1309108, Rgs9, Scn5a, Sema3a, Slc6a13, Sldh1a2, Spp1, Syp, Tac1, Trim54	Axon, Axogenesis, Central nervous system neuron differentiation, Dendrite, Microtubule associated complex, Neurogenesis, neuron and nervous system development, Neuronal cell body, Neuronal projection, Postsynaptic density, Regulation of axogenogesis and neuron differentiation
									Response to stress and Oxidative stress			14	1	6				microtubule-associated protein 2	Map2	Map2	Adora2a, Aldh1a2, Brca1, Cbln1, Chat, Col3a1, Dct, Dlg4, Dll4, Drd2, Egr2, Fmod, Gnb3, Hdc, Ikzf1, Mapt, Mfrp, Mmp14, Ntsr1, Ong, Penk, Rgd1309108, Rgs9, Scn5a, Sema3a, Slc6a13, Sldh1a2, Spp1, Syp, Tac1, Trim54	Axon, Axogenesis, Central nervous system neuron differentiation, Dendrite, Microtubule associated complex, Neurogenesis, neuron and nervous system development, Neuronal cell body, Neuronal projection, Postsynaptic density, Regulation of axogenogesis and neuron differentiation
									Sleep - waking cycle			2	0	3				microtubule-associated protein 2	Map2	Map2	Adora2a, Aldh1a2, Brca1, Cbln1, Chat, Col3a1, Dct, Dlg4, Dll4, Drd2, Egr2, Fmod, Gnb3, Hdc, Ikzf1, Mapt, Mfrp, Mmp14, Ntsr1, Ong, Penk, Rgd1309108, Rgs9, Scn5a, Sema3a, Slc6a13, Sldh1a2, Spp1, Syp, Tac1, Trim54	Axon, Axogenesis, Central nervous system neuron differentiation, Dendrite, Microtubule associated complex, Neurogenesis, neuron and nervous system development, Neuronal cell body, Neuronal projection, Postsynaptic density, Regulation of axogenogesis and neuron differentiation
									Symmetric synapsis			1	1	1				synaptophysin	Syp	Syp	Adora2a, Chat, Dlg4, Drd2, Egr2, Gnb3, Map2, Mapt, Ntsr1, Penk, Slc6a13, Slc18a1, Sytl1, Syp, Tac1	Modulation of synaptic transmission, Neuronal projection, Regulation of long-term neuronal synaptic plasticity, Synaptic signaling, Synaptic vesicle membrane
									Transporter			2	0	3				synaptophysin	Syp	Syp	Adora2a, Chat, Dlg4, Drd2, Egr2, Gnb3, Map2, Mapt, Ntsr1, Penk, Slc6a13, Slc18a1, Sytl1, Syp, Tac1	Modulation of synaptic transmission, Neuronal projection, Regulation of long-term neuronal synaptic plasticity, Synaptic signaling, Synaptic vesicle membrane
																		synaptophysin	Syp	Syp	Adora2a, Chat, Dlg4, Drd2, Egr2, Gnb3, Map2, Mapt, Ntsr1, Penk, Slc6a13, Slc18a1, Sytl1, Syp, Tac1	Modulation of synaptic transmission, Neuronal projection, Regulation of long-term neuronal synaptic plasticity, Synaptic signaling, Synaptic vesicle membrane
																		synaptophysin	Syp	Syp	Adora2a, Chat, Dlg4, Drd2, Egr2, Gnb3, Map2, Mapt, Ntsr1, Penk, Slc6a13, Slc18a1, Sytl1, Syp, Tac1	Modulation of synaptic transmission, Neuronal projection, Regulation of long-term neuronal synaptic plasticity, Synaptic signaling, Synaptic vesicle membrane
																		synaptophysin	Syp	Syp	Adora2a, Chat, Dlg4, Drd2, Egr2, Gnb3, Map2, Mapt, Ntsr1, Penk, Slc6a13, Slc18a1, Sytl1, Syp, Tac1	Modulation of synaptic transmission, Neuronal projection, Regulation of long-term neuronal synaptic plasticity, Synaptic signaling, Synaptic vesicle membrane
	Table S2. Up and down regulated genes by Prl. The matrix generated by the alignment of reads was introduced to the IDEAmex for differential expression analysis using NOISeq, DESeq and EdgeR with an FDR of < 0.05 and a Fc > 2 or < 2. Official gene symbol, gene name and FoldChange (Fc) are shown in columns 1, 2 and 3-5, respectively.								Table S5. RNASeq and RT-qPCR data. FoldChange (Fc), p-value and brain processes of the selected genes after 3, 6 and 24 h of Prl treatment.
									Gene Full Name (symbol)	RNASeq Fc (p-value)			qRT-PCR Fc (p-value)			Brain functions
										Prl 3hr	Prl 6hr	Prl 24hr	Prl 3hr	Prl 6hr	Prl 24hr
	Symbol	Gene name				Fc_3hr	Fc_6hr	Fc_24hr	transthyretin (Ttr)	---	8.082 ( 0.00)	7.81 ( 0.00)	---	9.74 ( 0.84)	6.66 ( 0.00)	Microglia, Reparation/Regeneration, Learning and memory, Transporter
	Acox2	acyl-CoA oxidase 2				-2.20915	---	---
	Adora2a	adenosine A2a receptor				---	---	3.06254
	Aebp1	AE binding protein 1				2.07821	---	---	dopachrome tautomerase (Dct)	7.59 ( 0.00)	---	---	7.97 ( 0.35 )	---	---	Neurotrophic, Brain and CNS development, Neurogenesis, Differentiation, Positive regulation of neuroblast proliferation
	Alb	albumin				-4.50549	---	---
	Aldh1a2	aldehyde dehydrogenase 1 family, member A2				2.25956	---	---
	Apold1	apolipoprotein L domain containing 1				-2.46379	-2.73232	-2.1262
	Ascl3	achaete-scute family bHLH transcription factor 3				2.06971	---	2.35872	collagen, type I, alpha 2 (Col1a2)	3.98 ( 0.00)	---	2.66 ( 0.00)	3.64 ( 0.08)	---	3.12 ( 0.23 )	Extracellular matrix, Neuroprotection, Learning and Memory, Oxidative estress, Response to catecholamines, Remodeling and plasticity
	Atp2c2	ATPase secretory pathway Ca2+ transporting 2				-2.18013	---	---
	Baiap3	brain-specific angiogenesis inhibitor I-associated protein 3				---	---	2.13539
	Bc1	brain cytoplasmic RNA 1				---	-2.28154	---
	Bnc2	basonuclin 2				---	-2.11413	---
	Brca1	Breast Cancer Type 1				-2.41134	---	---	proenkephalin (Penk)	---	---	3.90 ( 0.00)	---	---	3.53 ( 0.81 )	Endocrine regulation, Adiction, Response to catecholamines and hypoxia, Oxidative estress, Axons and synapses, Learning and Memory, Neurogenesis, Neuropeptide signaling pathway, Glial cell proloferation, Behavior, chemical synaptic transmission, Extracellular matrix, Dendrite
	C5ar2	complement component 5a receptor 2				-2.08064	-2.05767	---
	Capn13	calpain 13				---	---	-2.00903
	Car3	carbonic anhydrase 3				---	-6.60909	-3.47546
	Cbln1	cerebellin 1 precursor				2.84168	---	---
	Cbln4	cerebellin 4 precursor				2.23059	---	---
	Ccl9	chemokine (C-C motif) ligand 9				---	---	-2.55937
	Cd74	CD74 molecule				---	2.3483	---
	Chat	choline O-acetyltransferase				---	---	3.97652
	Clcn5	chloride voltage-gated channel 5				---	-2.24503	---	dopamine receptor D2 (Drd2)	---	---	4.37 ( 0.00)	---	---	4.19 ( 0.48 )	Behavior, Axons and synapses, regulation of neuroblast proliferation, homeostasis, hypoxia, synaptic transmission, axonogenesis, long-term memory, associative learning, regulation of dopamine secretion, brain development, cerebral cortex GABAergic interneuron migration, sleep-waking cycle, regulation of long-term neuronal synaptic plasticity, response to axon injury, postsynaptic, neurotrophic fa…
	Cldn4	claudin 4				2.35207	---	---
	Cnbd1	cyclic nucleotide binding domain containing 1				-2.13847	---	-2.09959
	Coch	cochlin				4.70743	---	2.49286
	Col1a1	collagen type I alpha 1 chain				2.58371	---	---
	Col1a2	collagen type I alpha 2 chain				3.99864	---	2.66387
	Col3a1	collagen type III alpha 1 chain				2.83579	---	2.22463
	Col6a3	collagen type VI alpha 3 chain				2.46074	---	---
	Csf2rb	colony stimulating factor 2 receptor beta common subunit				-2.03206	---	---
	Ctxn3	cortexin 3				---	---	2.31516
	Dct	dopachrome tautomerase				7.62274	---	---
	Dll4	delta like canonical Notch ligand 4				-2.43396	-2.14144	---
	Drc7	dynein regulatory complex subunit 7				---	2.30827	---
	Drd2	dopamine receptor D2				---	---	4.39707
	Ecel1	endothelin converting enzyme-like 1				2.11776	---	3.9298	matrix metallopeptidase 14 (Mmp14)	---	0.36 ( 0.00)	---	---	0.38 ( 0.07 )	---	Remodeling and plasticity, Neuroprotection, Differentiation, Neurogenesis, Behavior, extracellular matrix, response to hipoxia and oxidative stress, astrocyte cell migration,
	Egr2	early growth response 2				3.4821	2.57009	2.48343
	Fam83d	family with sequence similarity 83, member D				2.01848	---	---
	Fap	fibroblast activation protein, alpha				2.4745	---	---
	Fcgr1a	Fc fragment of IgG receptor 1a				-2.06544	---	---
	Fcrl2	Fc receptor-like 2				-3.10297	---	---
	Fmo2	flavin containing monooxygenase 2				3.66796	3.90923	2.30477	Fc receptor-like 2 (Fcrl2)	0.32 ( 0.00)	---	---	0.36 ( 0.09 )	---	---	ND
	Fmod	fibromodulin				2.11867	---	---
	Fosb	FosB proto-oncogene, AP-1 transcription factor subunit				2.16097	---	---	albumin (Alb)	0.22 ( 0.00)	---	---	0.25 ( 0.01 )	---	---	Behavior, negative regulation of apoptotic process, Stress response, Extracellular matrix, Homeostasis, Myelin sheath, sleep-waking cycle
	Gfral	GDNF family receptor alpha like				-2.74829	---	---
	Gnb3	G protein subunit beta 3				3.1338	2.07917	---
	Gpd1	glycerol-3-phosphate dehydrogenase 1				2.08547	---	---
	Gpr34	G protein-coupled receptor 34				-2.14877	---	---	carbonic anhydrase 3 (Car3)	---	0.15 ( 0.00)	0.29 ( 0.00)	---	0.08 ( 0.06 )	0.13 ( 0.02 )	Microglia, Homeostasis, Response to oxidative stress
	Gpr6	G protein-coupled receptor 6				---	---	3.01943
	Gpr88	G-protein coupled receptor 88				2.30938	---	3.11481	Fc = Fold-change [Treatment/Control]
	Gstm2	glutathione S-transferase mu 2				2.00207	---	---	ND = not determined; --- = no changes in gene expression under this comparison
	Gstm4	glutathione S-transferase mu 4				2.0093	---	---	P-value [ <0.01 ** y < 0.05 *] adjusted using Benjamini-Hochberg method to control the FDR and T-test
	Hdc	histidine decarboxylase				---	2.32941	---	Standard deviation =STD ()
	Hif3a	hypoxia inducible factor 3, alpha subunit				3.773	3.18656	---	Prolactin 3 hours, 6hours and 24 hours = PRL 3hr, 6hr and 24hr
	Hjurp	Holliday junction recognition protein				---	-2.00518	---
	Igfbp2	insulin-like growth factor binding protein 2				2.12095	---	---
	Ikzf1	IKAROS family zinc finger 1				-2.16053	---	---
	Ip6k3	inositol hexakisphosphate kinase 3				---	-2.83227	---
	Krt71	keratin 71				---	---	3.65348
	Lmntd1	lamin tail domain containing 1				-2.26436	---	-2.35425
	LOC100360619	ribosomal protein L28-like				---	---	2.03204
	LOC100911399	bromodomain and WD repeat-containing protein 1-like				2.30646	---	---
	LOC100912393	mRNA-decapping enzyme 2-like				-2.01133	---	---
	LOC102547094	uncharacterized				-2.55774	-4.09888	-2.47022
	LOC102547851	uncharacterized				2.13493	---	---
	LOC102547920	zinc finger protein 729-like				-2.03342	---	---
	LOC102548095	uncharacterized				---	3.5504	---
	LOC102548387	uncharacterized				---	---	-2.41273
	LOC102550863	uncharacterized				2.36742	---	---
	LOC102551125	uncharacterized				2.03923	---	---
	LOC102552421	uncharacterized				---	2.82675	2.60112
	LOC102554677	uncharacterized				---	2.09766	---
	LOC102555043	uncharacterized				2.09809	2.20268	2.10958
	LOC102555048	uncharacterized				-2.05793	---	---
	LOC102555129	uncharacterized				2.4367	---	---
	LOC102555328	uncharacterized				-2.23752	-2.26903	-2.07083
	LOC103691049	uncharacterized				2.04979	---	---
	LOC103691599	uncharacterized				2.20475	---	---
	LOC103691915	uncharacterized				---	---	-2.3772
	LOC103693415	uncharacterized				2.02104	---	---
	LOC103694585	uncharacterized				2.31245	---	---
	LOC108349007	uncharacterized				2.09306	---	---
	LOC108349646	uncharacterized				-2.42702	---	-2.76071
	LOC108349666	uncharacterized				---	-2.38958	-2.27569
	LOC108350460	uncharacterized				-2.10342	---	---
	LOC108350787	uncharacterized				-2.91189	---	-3.56029
	LOC108351061	uncharacterized				-2.80822	---	---
	LOC108351097	serine/arginine repetitive matrix protein 1-like				---	-1.26408	3.7978
	LOC108351273	uncharacterized				---	---	2.87776
	LOC108351567	translation initiation factor IF-2-like				3.73523	2.4286	2.20181
	LOC108352010	uncharacterized				---	-2.22922	---	Table S6. Prl regulated genes validated by RT-qPCR and molecular characteristics of the nine validated genes.
	LOC108352182	predicted GPI-anchored protein 58				2.13799	---	---
	LOC108352432	uncharacterized				---	---	2.00121	Gene Symbol	Gene name				Assay ID	Amplicon Length	Exons
	LOC108352829	serine/arginine repetitive matrix protein 1-like				---	---	3.97565	Ttr	transthyretin			Rn00562124_m1		61	3--4
	LOC108352959	uncharacterized				---	2.20846	---	Dct	dopachrome tautomerase			Rn01753450_m1		58	6--7
	LOC310926	hypothetical protein				---	---	4.11317	Col1a2	collagen type I alpha 2 chain			Rn00670282_g1		71	16--17
	LOC360479	similar to hypothetical protein				---	2.04852	---	Egr2	early growth response 2			Rn00586224_m1		67	1--2
	LOC365852	similar to TD and POZ domain containing 5				---	2.24615	---	Drd2	dopamine receptor D2			Rn00561126_m1		64	2--3
	LOC501110	glutathione S-transferase alpha 6				-3.67378	---	---	Gfral	GDNF family receptor alpha like			Rn04244817_m1		68	5--6
	LOC685699	hypothetical protein LOC685699				---	---	2.62574	Mmp14	matrix metallopeptidase 14			Rn00579172_m1		62	1--2
	Lrrc31	leucine rich repeat containing 31				---	2.37291	-2.14343	Fcrl2	Fc receptor-like 2			Rn01455191_m1		136	6--7
	Lrrc74b	leucine rich repeat containing 74B				---	---	-2.14343	Car3	carbonic anhydrase 3			Rn01461970_m1		68	5--6
	Malrd1	MAM and LDL receptor class A domain containing 1				---	---	-2.02682
	Mfrp	membrane frizzled-related protein				2.22048	2.79783	---
	Mip	major intrinsic protein of lens fiber				---	---	-2.17191
	Mmp14	matrix metallopeptidase 14				---	-2.81128	---
	Mocos	molybdenum cofactor sulfurase				---	2.09712	---
	Mt1-ps1	metallothionein 1, pseudogene 1				---	---	11.0829
	Myh3	myosin heavy chain 3				2.06186	---	---
	NEWGENE_621351	collagen, type I, alpha 2				4.02413	---	2.81287
	Ntsr1	neurotensin receptor 1				2.25502	---	---
	Ogn	osteoglycin				3.04172	---	---
	Ogn	osteoglycin				2.28231	---	---
	Otop3	otopetrin 3				-3.27465	---	---
	Pcolce	procollagen C-endopeptidase enhancer				2.01944	---	2.2774
	Penk	proenkephalin				---	---	3.91138
	Pla2g3	phospholipase A2, group III				2.09247	---	---
	Prlhr	prolactin releasing hormone receptor				---	3.57632	---
	Ptgds	prostaglandin D2 synthase				2.2496	---	2.31101
	Rasgef1c	RasGEF domain family, member 1C				2.00927	---	---
	Rdh12	retinol dehydrogenase 12 (all-trans/9-cis/11-cis)				---	4.19209	2.93398
	RGD1309108	junctional cadherin complex regulator				-2.6586	---	-2.45589
	RGD1560608	LBH domain containing 2				---	---	2.1718
	RGD1562652	similar to class I histocompatibility antigen alpha chain - cotton-top tamarin				---	-5.36463	---
	Rgs9	regulator of G-protein signaling 9				---	---	2.71114
	Rhbdl2	rhomboid like 2				2.47555	2.2992	2.63923
	Rn18s	18S ribosomal RNA				---	-1.25562	3.90619
	Rn5-8s	5.8S ribosomal RNA				---	-2.385	5.41428
	Rn7sl1	RNA, 7SL, cytoplasmic 1				---	---	7.17614
	Rps2-ps1	ribosomal protein S2, pseudogene 1				---	-3.86792	---
	RT1-M1-2	RT1 class I, locus M1, gene 2				2.30537	2.70543	---
	RT1-O2-ps	RT1 class I, locus O2, pseudogene				---	-7.77319	---
	Rtp2	receptor (chemosensory) transporter protein 2				---	2.86303	---
	Scarf2	scavenger receptor class F, member 2				2.36001	---	---
	Scn5a	sodium voltage-gated channel alpha subunit 5				---	---	2.72811
	Sema3a	semaphorin 3A				2.00411	---	---
	Slc13a3	solute carrier family 13 member 3				2.65952	---	2.07978
	Slc13a4	solute carrier family 13 member 4				2.06684	---	---
	Slc18a1	solute carrier family 18 member A1				2.3692	---	---
	Slc22a6	solute carrier family 22 member 6				5.6114	---	3.93301
	Slc6a13	solute carrier family 6 member 13				---	---	2.00669
	Slc9b1	solute carrier family 9 member B1				-2.13446	-2.96091	---
	Spag4	sperm associated antigen 4				2.2145	---	---
	Spp1	secreted phosphoprotein 1				2.33112	2.06768	---
	Srpk3	SRSF protein kinase 3				2.55225	2.17176	2.62971
	Steap4	STEAP4 metalloreductase				-2.89188	---	---
	Syndig1l	synapse differentiation inducing 1-like				---	---	2.79405
	Sytl1	synaptotagmin-like 1				2.15597	---	---
	Tac1	tachykinin, precursor 1				---	---	2.09233
	Tcam1	testicular cell adhesion molecule 1				-2.0048	---	---
	Tctex1d1	Tctex1 domain containing 1				2.08471	---	---
	Tex43	testis expressed 43				---	-2.08174	---
	Tmem144	transmembrane protein 144				-2.06844	---	---
	Tnfaip6	TNF alpha induced protein 6				2.12064	---	---
	Trim54	tripartite motif-containing 54				---	2.13647	---
	Trni	tRNA				---	---	-2.03023
	Ttr	transthyretin				---	6.00524	7.81503
	Ucma	upper zone of growth plate and cartilage matrix associated				3.02592	---	3.4096
	Vom2r12	vomeronasal 2 receptor, 12				-2.35514	---	---
	Wfikkn2	WAP, follistatin/kazal, immunoglobulin, kunitz and netrin domain containing 2				2.06427	---	---
	Zfp449	zinc finger protein 449				---	---	-2.04847
	Znf442	zinc finger protein 442				-2.35449	---	-2.27685
